# Supplementary material for: Molecular basis for allosteric agonism and G protein subtype selectivity of galanin receptors
Source: Nat Commun. 2022 Mar 15;13:1364. doi: 10.1038/s41467-022-29072-3 (PMC8924211; doi:10.1038/s41467-022-29072-3)
Supplement: Supplementary file 3 — Source Data [file 41467_2022_29072_MOESM3_ESM.xlsx]

## Sheet: Fig4d, 4e
d	GAL1R-WT						GAL1R-W2606.48A						GAL1R-H2636.51A						GAL1R-R2857.35A						GAL1R-H2897.39A
	93.2957	104.186	102.518	96.8457	90.2941	112.86	6.91067	9.359	5.98832	4.57737	3.46838	7.95114	43.7981	84.2111	77.6134	79.5523	92.9805	74.6792	13.7255	10.4812	12.2953	21.7033	28.7491	26.9088	23.4075	21.8514	48.9729	20.6617	33.9129	33.0591
	82.2474	89.1326	100.265	86.404	87.8028	110.684	12.8731	12.3095	14.6158	18.8216	13.8871	15.2037	78.3632	75.9111	86.1682	84.4527	104.781	106.608	11.2319	8.04371	9.63905	30.2324	42.1585	8.7609	27.0954	26.5017	29.5106	17.8045	31.5941	31.4258
	81.9277	90.6113	98.7376	74.8873	94.5427	105.417	11.3431	15.9666	17.9955	7.87012	8.58236	18.0021	79.0544	85.7493	64.6048	77.7477	95.8504	98.0482	10.9699	14.681	17.8967	26.8025	41.805	-2.19325	28.9772	11.2858	22.2603	6.78426	19.853	19.546
	68.4992	70.5886	78.4766	65.5233	84.7147	91.8643	12.3914	12.135	8.67467	5.61818	0.563842	14.5341	16.8469	22.1124	21.5143	23.6069	54.2637	26.9133	13.4635	9.53363	15.8845	26.9443	-14.4809	24.0868	19.2303	25.3135	20.3806	-4.73242	3.38225	4.60749
	31.8597	31.8109	44.3785	46.7488	41.8717	56.4461	-1.22928	-1.91697	7.85137	-3.97359	4.96532	-6.59492	-5.20041	-5.88349	-5.81367	0.454702	7.54099	4.82871	6.70188	8.26126	6.28506	19.3066	7.70385	-12.7062	12.5296	-5.45479	-12.1459	-5.00976	-4.49904	-2.34392
	11.5306	11.0436	18.2744	3.85273	8.32596	4.74789	-7.62801	-3.18067	-7.22594	-2.54058	-6.71434	4.48317	-0.40003	-4.13492	-12.1711	2.86365	2.60301	21.5269	-0.10603	4.33203	1.01034	6.9959	-2.16756	16.5067	-2.61412	7.75824	7.76361	-6.74547	-1.67754	-0.563103
	0.936724	0.635502	5.37142	-5.43356	8.67613	-1.94934	-7.50241	-8.28699	-1.77167	-7.51404	-8.03721	-9.05973	8.04592	-12.2381	-17.5483	-15.2533	-8.8829	-21.1877	-4.18273	0.163921	-1.4887	2.50278	10.7855	-9.18856	14.3332	9.47463	13.7648	-5.11048	-2.26613	-3.0345
	-1.23104	-0.393241	1.62428	-2.83027	-1.59788	4.42814	9.81446	1.10597	3.11081	4.69866	9.39659	11.9155	10.6185	-6.25522	8.02548	9.38142	17.3447	-16.4136	-6.02182	0.095062	-0.078	-1.37012	-25.5192	30.9191	-1.10283	-6.67532	7.77815	-5.71931	-2.78795	2.04633
e	GAL2R-WT						GAL2R-W2496.48A						GAL2R-H2526.51A						GAL2R-R2747.35A						GAL2R H2787.39A
	101.498	101.018	97.4831	87.1118	102.516	110.373	-9.51763	9.04893	7.12163	7.01954	0.612503	25.1851	-6.01229	-5.59143	-0.0422	16.8205	24.2799	13.0583	85.1439	53.3223	63.2773	71.0657	61.4545	75.3271	28.1438	34.2229	12.5389	22.0085	25.4069	14.5053
	108.45	100.274	108.057	80.0751	84.6488	89.8356	-1.99861	-1.99875	-1.18754	3.44124	6.21468	-8.25647	-11.2952	-5.35799	-0.65375	-9.15267	8.00089	-9.96297	30.387	55.7917	59.2298	66.4884	59.0292	67.355	36.684	36.9411	39.1631	23.9534	30.3158	37.0968
	101.166	102.926	106.66	73.2573	80.2399	82.9572	-6.35575	-7.33609	0.11067	3.44223	-2.55644	-3.17677	-6.16436	-2.60186	1.86728	-9.90542	2.01286	-2.62794	45.1536	43.0551	57.849	54.8184	58.9131	59.5175	34.8801	29.7658	34.2266	20.1025	17.8681	29.7243
	76.7286	74.0074	80.0429	67.928	56.5974	61.4802	-6.92461	-3.36328	-0.584176	-0.657987	-1.93626	-8.56784	-8.59991	2.20265	-2.7564	-4.10648	-12.8072	-12.3458	10.9693	4.98526	38.2995	29.4641	26.4982	35.4594	18.7935	16.4538	25.7208	10.2284	7.14774	8.89076
	26.5982	23.1336	25.479	26.1891	17.5375	15.1397	-8.6145	-7.81106	-3.56039	-2.41999	6.93583	3.05959	-9.5304	-1.71905	-3.46002	-12.7077	-10.1459	-10.679	5.55937	-0.83615	8.76339	13.1687	10.3004	8.43753	0.274997	-1.61785	2.02063	-4.97151	3.0032	-4.0665
	6.19435	6.19364	9.90146	4.06362	6.32857	8.62457	-6.85122	-3.90838	-15.2632	-14.3478	-13.0628	-5.01371	-7.60941	-5.1788	-2.93724	6.47834	4.7297	0.00499738	-3.72956	-8.81344	-0.27087	-4.7363	-1.96269	-2.75342	0.405022	-2.95547	-2.5355	6.9674	10.0158	1.73751
	1.18195	-2.8928	7.9398	1.09181	2.47543	-1.93589	-6.7907	-4.53366	-4.98515	1.69535	-3.1229	15.1751	-0.1359	1.00337	-3.82334	-11.677	-11.1789	-11.1466	-6.687	22.5415	7.37373	-4.68358	0.518842	-3.89784	-2.80676	0.769692	0.455837	3.06194	-1.54834	10.8795
	7.07607	-4.45743	-2.61864	-0.47745	0.429645	0.047807	0.488353	2.52609	-0.805469	-14.9115	-6.79919	-16.9273	-1.09763	3.35837	6.21971	6.23097	-4.99718	0.0297828	7.53934	-3.64049	10.9907	-2.10659	-2.97283	-2.85244	-5.49059	1.26065	5.24735	-1.8718	3.97605	7.76074

## Sheet: Fig6i, 6j
	i	GAL1R-WT				GAL1R-R141L
		2.8395	3.0907	2.7737	3.0165	2.7308	2.9656	2.8098	2.7496
		2.6745	2.7781	2.768	2.7982	3.039	2.9052	3.2383	2.9284
		2.3707	2.7062	2.8455	2.5954	2.6872	2.644	2.5498	2.6415
		2.5237	2.5156	2.5409	2.3837	2.3653	2.2364	2.292	2.478
		2.0716	2.0576	2.1413	1.9529	2.0104	1.9655	1.9457	1.9731
		1.8686	1.979	2.0472	1.8964	1.9222	1.9446	1.8459	1.8296
		1.8045	1.693	1.5233	1.6926	1.7639	1.9054	1.7727	1.9512
		1.6962	1.6044	1.8154	1.6045	1.8883	1.7227	1.8122	1.9383
	j	GAL2R-WT			GAL2R L131R
		37.9917	42.2813	48.9904	1.89904	1.68076	0.77204
		39.3306	39.3701	45.7922	0.26548	2.32836	0.70516
		38.392	38.1324	40.5718	1.07268	0.3406	1.40472
		31.9313	31.057	30.6798	4.0204	2.06984	6.8612
		17.0437	14.7257	15.0767	3.636	3.47576	3.99592
		7.1402	8.31328	7.86112	3.43788	4.01004	0.90444
		2.27928	2.31756	2.57676	0.29888	3.02632	4.61652
		0.985	3.21764	4.35764	7.6384	7.1998	9.57256

## Sheet: Fig7(a-h)
	a	GAL1R-WT			GAL1R (GAL2R-ICL2m)
		10.45	8.5028	10.1468	70.5102	66.0356	76.9912
		11.0445	9.05132	9.84528	58.675	56.4738	62.8773
		13.4919	11.4067	7.90484	60.5964	68.885	68.5637
		15.1919	8.28004	9.71	65.1449	61.1008	59.7765
		15.159	7.3498	8.25452	33.4252	41.2357	28.3255
		10.1907	10.1847	7.11188	18.9534	13.3184	13.4993
		11.3777	7.99544	7.45996	8.8724	5.28236	5.91108
		8.73268	6.37272	6.47652	6.03016	4.6092	4.9142
	b	GAL2R-WT			GAL2R ( GAL1R-ICL2m)
		69.3082	57.2678	60.9102	6.68272	7.66124	4.95476
		59.8948	52.787	58.2272	7.25004	6.11156	5.54936
		54.2622	50.505	52.3854	8.04448	8.37344	7.82272
		50.7362	48.5296	51.5636	4.348	8.28784	6.01388
		29.864	34.101	30.47	6.56004	6.4872	8.38184
		20.4438	12.4668	11.0484	6.8228	8.99896	8.12104
		7.2656	6.7534	6.8434	8.79788	7.22624	4.4442
		5.8684	4.4094	8.7562	6.01288	9.64008	6.57032
	c	GAL1R-WT			GAL1R (GAL2R-ICL2m)
		1.8011	1.8823	1.7582	1.9981	1.714	1.7382
		2.0335	1.936	1.9482	1.8894	2.0679	2.0309
		2.1497	1.8325	2.3477	1.9832	2.0956	1.8714
		1.9437	1.6901	1.842	1.7721	1.8275	2.0851
		1.7029	1.8395	1.576	1.5303	1.5764	1.6603
		1.2953	1.3016	1.2097	1.2396	1.4358	1.2348
		1.1427	1.0588	1.1207	1.1123	1.3927	1.2168
		0.9259	1.0988	0.9945	1.1831	1.2113	1.1737
	d	GAL2R-WT			GAL2R ( GAL1R-ICL2m)
		1.079	0.9599	1.0431	1.1038	1.1586	1.0483
		0.9844	1.1028	1.175	0.9489	0.9846	1
		0.9004	1.0401	1.2347	0.9929	1	1.1565
		0.9772	0.9807	1.2082	0.9334	0.9439	1.1485
		0.9831	1.1031	1.0237	0.9536	1.1414	0.9695
		0.9944	1.1648	0.918	1.0532	1.0282	0.9728
		0.9711	1.007	1.1695	0.9899	0.9985	1.0593
		1.1623	1.0148	1.2443	0.9081	0.9659	1.0459
	e	β2AR-WT			β2AR (GAL2R-ICL2m)
		63.8597	65.6488	59.0596	70.8976	73.2027	69.4514
		68.4162	70.4132	62.2344	83.6397	78.9424	69.4582
		46.4292	68.2146	64.6381	75.0539	64.1948	76.7191
		44.4098	54.5434	42.6191	66.3238	71.324	61.0005
		12.4759	13.0367	12.2423	31.8297	37.2354	48.8302
		5.16888	5.8866	7.4024	5.45584	4.72084	7.22864
		6.64108	2.11776	2.69188	4.48892	2.1896	4.536
		3.7192	2.00744	8.8588	6.8848	3.32028	1.89188
	f	DRD1-WT			DRD1 (GAL2R-ICL2m)
		5.34808	4.58484	6.4762	9.45616	9.23308	11.7381
		6.40696	5.64728	5.53124	9.80372	8.8898	11.3182
		2.6114	2.9196	5.2162	6.7552	8.10252	5.457
		4.01884	5.0618	3.97236	6.27948	4.41092	5.34416
		3.39376	5.49188	4.99784	7.6448	3.14404	5.80552
		2.98608	4.7216	4.65868	2.25796	3.10084	3.41692
		2.41536	3.26772	6.37516	2.70996	1.60272	6.4468
		5.35336	5.33336	6.86076	1.75636	4.27276	8.25676
	g	5HT1A-WT			5HT1A (GAL2R-ICL2m)
		25.9168	30.8414	37.5593	52.8443	58.5584	66.8984
		27.2501	29.0056	34.938	53.8939	61.1862	70.3918
		25.4462	30.2097	35.0805	51.0183	60.4796	63.1252
		13.9259	12.7889	19.6671	44.4237	48.1412	52.1596
		3.40468	3.10712	5.31524	15.8187	17.6182	23.1676
		4.1404	5.75116	4.5264	5.39188	5.67528	6.52728
		3.0402	3.94824	4.45244	5.01512	3.7264	6.7406
		2.40196	4.58648	2.86252	4.16492	4.95092	7.12464
	h	μOR-WT			μOR(GAL2R-ICL2m)
		3.0838	4.906	6.1064	64.0712	58.6354	66.2664
		4.3246	2.1528	5.9202	57.6926	62.058	64.755
		3.1312	4.185	7.368	45.3256	51.5418	53.5218
		2.106	6.5254	6.6772	29.4056	22.5116	22.4532
		2.1548	6.8526	5.3376	5.929	7.0398	6.6632
		1.9018	2.9372	6.9138	4.6922	4.7114	6.4652
		2.7326	5.5268	7.2322	3.6978	3.9264	6.7974
		2.516	4.9056	6.4302	8.2998	5.1844	7.2212

## Sheet: Supplementary Fig. 5
	a	GAL1R-WT								GAL2R-WT
		galanin-A2				galanin-A2+ 100 μM galanin				galanin-A2				galanin-A2+ 100 μM galanin
		7.3216	7.7323	5.0935	7.3504	2.5257	2.3935	2.3628	2.465	7.9066	8.5901	8.7213	10.055	2.6744	3.0592	3.2724	2.762
		7.7015	6.7816	6.6644	7.1499	2.1609	2.0385	1.9172	1.7895	6.8466	6.045	6.365	6.2458	2.3782	2.5467	2.2244	1.887
		6.146	6.0272	6.7095	6.8732	1.4933	1.3521	1.247	1.5405	4.1036	5.1922	5.5783	6.0585	1.6812	1.5763	1.7306	1.5703
		5.4041	4.5006	5.087	4.8922	1.4472	1.0946	1.4936	1.3296	5.9913	4.8069	3.5887	5.1087	1.7603	1.5516	1.5803	1.391
		4.4623	4.1907	5.2785	4.3861	0.8976	1.1332	1.218	1.0923	4.5625	4.3315	4.7903	3.5304	0.9031	1.2215	1.0103	1.0326
		3.1651	2.9769	2.9343	3.5216	1.081	1.0609	1.0338	0.9782	2.7394	2.5205	3.2255	2.9441	1.003	0.899	1.1241	1.0575
		2.4404	1.7746	1.9806	1.7534	1.0309	0.8516	0.7302	0.7722	2.6622	3.2304	2.1658	1.9915	1.1836	1.0062	0.9602	0.8878
		0.3578	0.531	0.4578	0.4846	0.5092	0.4233	0.5357	0.4209	0.6255	0.6764	0.6933	0.8777	0.6409	0.635	0.7083	0.6828
	b	GAL1R-WT
		galanin						gal(1-16)						gal(1-13)						gal(2-16)						gal(1-16,Y9A)
		-0.565078	0.10103	-0.81631	-0.38069	-0.55816	2.21921	2.87764	1.51927	-0.23207	1.9865	1.04276	3.82138	2.45992	3.13446	5.99044	3.52124	4.80844	3.10971	64.7376	71.8358	68.9829	52.373	60.0312	57.3269	26.7466	17.8971	25.744	27.254	20.9696	26.2051
		2.07861	4.25211	1.99103	3.26562	2.47505	3.17804	0.779747	2.0948	0.857103	4.57019	2.77862	4.18341	4.9384	10.4183	10.2295	7.87792	21.6627	7.18172	82.1024	76.0223	86.2549	96.4256	85.8526	61.3772	64.3291	48.4433	65.9784	38.548	55.5106	27.9348
		9.03241	7.02717	6.58925	9.24446	7.24844	4.84446	6.95893	5.76765	3.52433	12.2501	10.6318	13.1907	49.9317	48.7589	56.411	59.5269	61.4206	62.4509	106.726	109.016	92.6074	105.603	96.5556	74.6175	101.856	89.6524	107.311	100.915	73.1632	105.306
		26.6025	39.247	18.6691	38.574	21.5248	21.2206	37.6042	43.2141	32.6906	40.1477	45.6771	33.2909	84.0239	62.1879	96.7196	84.1972	81.4557	75.8335	71.1272	90.7477	72.8661	91.1221	114.725	94.566	71.418	84.3024	114.886	81.9601	86.4158	77.2631
		75.4358	72.4533	74.2165	74.4032	70.213	86.9118	78.2192	90.002	85.5277	111.591	98.4338	99.8107	44.7952	100.977	68.6951	88.7705	110.226	118.395	110	97.6602	96.5989	97.5489	123.497	99.9685	110.053	97.6386	89.4048	97.5489	107.082	97.8892
		92.8952	103.889	104.29	104.207	106.464	113.411	115.56	62.2962	129.153	110.832	72.173	111.922	76.2296	101.695	94.8538	96.2369	113.945	114.128	124.654	98.2574	93.2076	102.1	102.716	87.4524	103.805	131.149	72.1885	117.627	108.209	86.5457
		79.7989	99.4526	106.648	101.794	89.6776	85.1831	112.692	96.8341	111.099	102.936	123.695	121.39	107.367	103.623	78.9896	100.089	117.996	117.943	110.285	120.7	104.635	124.376	108.537	116.934	100.207	93.251	96.1348	102.979	93.2417	81.1463
		109.652	105.295	89.2558	100.543	90.9637	104.29	87.7587	79.0701	104.05	109.734	83.9249	111.151	91.3542	105.492	73.6706	97.9604	105.888	114.134	93.4335	85.1317	100.018	98.2203	103.558	103.926	101.639	106.668	88.1424	109.57	100.844	87.3967
	c	GAL2R-WT
		galanin						gal(1-16)						gal(1-13)						gal(2-16)						gal(1-16,Y9A)
		-0.93026	3.22166	-0.08188	-0.3423	-0.94771	-0.91952	0.005369	-0.51144	-3.57605	-0.43358	-1.86722	3.0928	4.19219	1.87259	-0.21209	1.9236	-0.84032	2.31557	1.11013	0.653729	0.425528	-2.73707	4.24052	-0.59467	100.566	88.6575	103.692	88.6092	104.104	99.6112
		2.41222	-0.26713	-1.22423	2.4941	0.412105	2.84446	5.45132	1.49942	1.45646	-1.93434	0.334248	1.0457	9.51867	5.81108	10.6194	8.94817	6.96953	10.8919	6.41514	4.36401	4.36401	4.25125	4.63785	3.24046	89.5193	103.336	86.7742	112.65	97.6365	85.8291
		5.78423	4.87142	8.28773	6.99504	6.78563	15.5647	6.63528	3.72236	-0.38928	2.95319	2.73305	5.18822	10.0046	5.19896	10.9308	13.3793	11.5242	7.95348	16.3849	15.1646	23.0873	10.4194	9.64754	6.82724	96.1143	67.4455	106.099	116.906	58.4732	99.3682
		31.2797	44.5301	32.3415	45.5825	27.1922	51.9668	30.2313	29.0339	35.5873	30.783	29.6125	33.4436	64.1782	55.4824	46.8376	22.4443	25.1276	42.8011	83.3216	68.4228	48.486	54.1441	46.1409	40.0077	105.009	76.3024	98.7829	110.374	113.326	98.2594
		86.6654	86.2453	92.5396	104.54	97.7654	97.1466	98.0768	86.6695	92.1382	87.2789	89.5837	81.9041	82.3632	71.1988	73.4996	59.1914	83.3632	82.7659	85.5446	85.7057	116.71	74.756	76.5132	70.2296	98.0419	85.6224	76.2487	120.696	115.058	66.6737
		91.0093	104.479	74.6205	75.1641	83.0209	94.623	77.2219	80.9054	87.9944	86.5084	91.0791	87.7742	111.484	93.9276	71.8646	103.39	99.1507	85.2493	134.415	107.518	76.3024	109.754	111.931	66.0146	94.4042	97.0768	108.53	98.0916	106.812	95.6244
		76.8045	101.815	119.02	85.4358	94.4699	90.4482	76.097	86.8118	96.5009	81.19	103.593	92.5853	103.19	90.5408	102.468	99.5628	84.025	92.0013	91.2617	83.1525	119.035	77.2005	72.4056	86.8292	100.806	97.5882	92.3571	107.038	107.209	102.962
		101.562	89.1153	99.4165	102.601	100.112	107.194	98.2379	97.411	99.7118	75.9937	91.3583	113.926	84.0371	92.1799	93.9746	74.7869	74.6862	107.153	74.2902	108.741	79.4207	84.5647	94.2431	88.1192	91.3959	105.254	83.5592	109.098	104.16	93.3531
	d	GAL1R-WT
		galanin						gal(1-16)						gal(1-13)						gal(2-16)						gal(1-16,Y9A)
		85.7094	106.767	91.2636	101.013	91.2201	107.767	59.7017	71.6435	76.358	112.152	84.9064	102.941	84.2979	93.4128	100.185	70.7796	87.5929	92.6247	87.9035	75.4715	55.3899	89.6583	82.6696	87.8784	14.9007	15.8951	-1.04187	25.8963	8.35564	22.6111
		100.865	99.9693	99.166	66.6866	101.774	99.8062	73.4386	94.7374	111.915	101.141	92.8284	99.0137	83.4814	88.8247	96.998	86.0098	110.756	103.234	50.4964	53.4068	49.7508	64.8273	62.8321	72.9006	18.4273	22.0444	3.9384	15.3606	-0.441465	26.4308
		90.2137	77.5925	87.0828	59.3666	80.498	110.95	62.5023	96.7008	99.2285	101.101	82.429	81.79	63.5816	56.8511	50.7551	81.1908	73.3827	81.0592	37.9245	35.159	16.2233	22.0993	24.5109	25.2465	25.9211	5.89737	19.1606	3.06798	-1.361	11.9028
		81.2314	60.119	77.5105	29.1907	89.4099	103.635	38.9241	72.1371	78.3983	80.489	74.2859	57.7184	30.2665	23.3133	30.2709	32.5374	27.7371	22.8484	26.2003	15.3893	12.8721	12.1655	0.358303	3.26686	11.1913	0.33094	-3.82387	-3.99325	4.65699	12.6272
		44.6103	51.5266	48.4795	39.6282	47.1681	7.05431	-3.54094	43.2244	48.4513	61.1747	48.5369	48.1666	11.752	8.97269	17.2986	11.8198	11.4014	9.93997	27.7099	15.0243	10.4657	6.81821	6.98183	7.30909	12.2472	2.30122	2.80329	-0.433527	-4.20561	19.5634
		16.8675	10.261	17.2605	3.26898	15.2087	16.0932	-2.80889	8.48842	15.3571	24.8712	16.141	7.90217	5.09159	12.3601	5.92687	1.12177	-4.29111	2.07482	19.1406	8.70189	9.17918	1.9281	3.14912	0.0322118	3.33851	6.87321	-0.876938	-8.75367	12.4056	20.9764
		1.85681	-3.85065	2.57009	1.34074	-6.85731	7.48038	-3.31632	-8.02833	-1.48558	14.0221	-12.3621	-13.0598	-2.60617	-0.719117	14.1565	1.5802	-6.55311	-7.66354	2.52724	0.780903	0.967542	-0.234379	10.578	5.33175	-1.04591	7.22086	-1.98618	0.0156564	18.2403	12.9374
		0.973978	1.94566	-2.91964	0.297792	-4.20305	3.90526	-3.58224	-1.13582	2.56571	14.1105	-7.06747	-7.04298	8.98959	17.8461	8.10612	4.06482	-0.745407	2.79153	2.26673	13.727	7.82361	6.19198	3.34777	-4.26057	19.0854	5.27807	2.25756	0.220733	13.1776	12.9388
	e	GAL2R-WT
		galanin						gal(1-16)						gal(1-13)						gal(2-16)						gal(1-16,Y9A)
		78.586	92.5698	99.266	125.866	118.434	127.78	102.806	103.38	114.899	97.6365	102.839	99.5242	99.4413	105.34	101.43	99.4481	102.452	100.257	130.729	88.4652	100.344	96.5345	97.1131	82.3442	39.6123	34.5582	34.4615	18.3449	19.9136	49.7374
		91.6653	99.3455	108.989	91.7229	100.991	107.286	107.613	114.735	108.203	98.5597	112.028	107.245	103.787	111.686	96.9697	91.4299	99.3949	116.724	109.792	94.6663	83.9692	105.514	116.987	97.9042	14.983	16.0046	13.8682	17.8611	10.7843	21.6804
		91.3024	95.5527	103.521	69.8348	103.052	90.7178	101.568	111.271	113.122	98.5219	104.926	93.5762	104.8	120.623	101.585	74.3468	90.6392	106.939	90.7891	90.5868	100.107	96.967	111.217	83.3481	2.52201	2.35971	1.90429	-8.20041	9.95384	16.4947
		73.4797	88.4578	92.2374	51.6301	61.3267	73.6373	84.6568	94.4856	96.4458	70.3423	82.5403	82.3558	81.7318	90.6624	50.6582	65.4686	68.7919	94.6256	111.883	63.2271	67.5793	86.8116	73.8216	51.9734	0.214394	-1.83767	-4.8359	20.3171	-0.679868	23.8548
		43.4864	56.422	56.4129	25.9643	51.1444	62.1921	54.3319	11.755	55.348	40.567	50.6454	50.1946	46.8385	54.8965	9.26651	31.4971	12.1453	51.5986	57.1862	31.2439	42.2369	52.8738	55.243	27.8693	3.2508	-0.680522	-1.00704	19.5581	18.1034	11.4783
		17.8206	21.7743	21.0574	-6.27075	19.0264	22.5127	25.6101	-1.95226	30.2482	15.1434	19.779	27.2784	13.0067	15.6037	12.4865	16.6938	13.2832	17.3961	12.3166	8.73504	11.5192	20.3259	19.1914	2.64132	0.0530414	1.49566	1.0813	12.1475	12.198	24.2712
		4.08266	8.31774	14.5996	-11.3371	-10.1972	-5.41727	2.92657	8.33725	6.9792	1.42721	4.63542	2.93476	4.53764	4.43321	2.2055	-9.98294	4.01967	1.52147	12.3966	1.05461	16.7296	4.23965	10.3314	2.54502	2.40904	-4.65418	-5.24421	7.57403	-2.7981	11.9686
		-1.44048	-0.605968	2.04644	-13.624	2.14114	11.4828	0.270424	-0.931567	-4.85052	-8.20849	-7.06648	15.275	2.55794	-0.0755428	-10.1766	3.75477	-15.3502	-1.53916	11.1175	11.974	-7.25808	1.00433	4.44137	10.9434	5.63544	1.32858	7.80049	11.4639	7.50503	28.019

## Sheet: Supplementary Fig. 6a
	E32R								Q92A								V95A								Y96A								H112A								Q174A								F177A
	galanin-A2				galanin-A2+ 100 μM galanin				galanin-A2				galanin-A2+ 100 μM galanin				galanin-A2				galanin-A2+ 100 μM galanin				galanin-A2				galanin-A2+ 100 μM galanin				galanin-A2				galanin-A2+ 100 μM galanin				galanin-A2				galanin-A2+ 100 μM galanin				galanin-A2
	3.3311	3.4373	3.3721	3.152	2.1173	2.144	2.2559	2.2089	2.8479	3.2021	2.6719	2.5022	2.1531	1.8947	1.9635	1.8662	1.4995	1.4943	1.4984	1.6469	1.6566	1.4564	1.5223	1.76	1.9899	1.365	1.7867	1.7234	1.7429	1.8344	1.7894	1.8592	7.1138	6.0171	6.2703	7.5387	2.7269	2.3813	2.2057	2.8	5.9335	6.6392	6.3516	6.2208	2.1795	1.9686	1.9386	1.9865	5.265
	1.9275	1.8562	1.8942	2.0966	1.3974	1.3854	1.5247	1.335	1.8679	1.8543	1.7966	1.995	1.401	1.4092	1.3913	1.4281	1.1946	1.1661	1.1473	1.1956	1.2546	1.127	1.179	1.0659	1.2921	1.1907	1.2695	1.1953	1.259	1.2952	1.1538	1.0833	6.482	6.4312	6.5564	5.8112	2.1529	2.051	2.1939	1.724	5.4851	4.5413	4.44	4.8024	1.5983	1.5996	1.7271	1.5917	4.2896
	1.2444	1.311	1.2967	1.3684	0.9033	0.988	0.9161	0.9871	1.2566	1.2877	1.1849	1.0916	0.8843	0.8757	0.8495	0.9175	0.879	0.8168	0.7707	0.956	0.8112	0.8494	0.8503	0.9094	0.9618	0.7305	0.8934	0.7376	1.017	0.667	1.0075	1.0349	5.134	5.2519	4.544	4.8939	1.6223	1.2726	1.7896	1.5318	2.9192	3.0231	2.9497	2.1028	1.1088	1.2619	1.4355	1.199	2.589
	0.7997	0.8882	0.7726	0.8247	0.7378	0.6845	0.7516	0.7975	0.8408	0.8667	0.862	0.9333	0.7735	0.6806	0.8391	0.9127	0.6152	0.6482	0.7659	0.6787	0.7895	0.75	0.6897	0.6875	0.8165	0.7491	1.004	0.8511	0.7491	0.7704	0.8544	0.7981	3.7507	4.6293	3.5026	2.5301	1.3594	1.3273	1.2814	1.3149	2.5248	1.619	1.4781	1.7859	1.0227	1.1135	1.0965	1.0211	1.8936
	0.6657	0.5924	0.5946	0.566	0.5278	0.5318	0.5857	0.6129	0.9765	0.5763	0.5832	0.616	0.6447	0.6833	0.8059	0.7332	0.5671	0.5787	0.5721	0.7488	0.6802	0.6704	0.6088	0.713	0.6132	0.5799	0.9897	0.637	0.5475	0.679	0.6336	0.5565	2.7356	2.8398	3.5285	3.206	1.3507	1.3106	1.2727	1.2543	1.1386	1.2481	1.2532	1.3644	0.8475	0.921	0.8144	0.761	1.181
	0.5157	0.623	0.5228	0.6548	0.4771	0.4519	0.446	0.4535	0.6667	0.6464	0.6264	0.634	0.5606	0.6484	0.7092	0.5908	0.5833	0.5955	0.5432	0.637	0.5452	0.5097	0.689	0.5145	0.5215	0.4936	0.4879	0.4159	0.4526	0.4454	0.4394	0.5405	1.5437	1.6446	1.6898	1.8795	1.0029	1.1168	1.0135	0.9037	0.8678	0.8847	0.9655	0.9672	0.8174	0.6608	0.8065	0.6607	0.6634
	0.4476	0.4904	0.447	0.4371	0.4191	0.4273	0.4254	0.4449	0.514	0.5005	0.6569	0.6308	0.6743	0.5813	0.5676	0.5356	0.4314	0.5236	0.4342	0.4467	0.4107	0.3936	0.4577	0.4157	0.7136	0.808	0.9156	0.7616	0.5786	0.7326	0.6414	0.662	1.0117	1.0902	1.1682	1.0682	0.9525	0.7984	0.7985	0.7275	0.7211	0.7196	0.6808	0.7944	0.5064	0.6712	0.5342	0.5983	0.661
	0.3918	0.3564	0.3611	0.3968	0.4131	0.3823	0.3907	0.4186	0.4643	0.5331	0.4858	0.6834	0.549	0.5197	0.5	0.5097	0.4711	0.4456	0.4354	0.4231	0.3721	0.4284	0.4038	0.4095	0.67	0.5778	0.5726	0.477	0.634	0.5109	0.7105	0.506	0.6231	0.4417	0.4442	0.8034	0.4325	0.5061	0.607	0.6565	0.4428	0.487	0.4205	0.445	0.4676	0.4255	0.3935	0.4385	0.5658
[truncated: 103 more columns]

## Sheet: Supplementary Fig. 7a
	Q82A								I85A								Y86A								H102A								Y164A								L169A								A170S
	galanin-A2				galanin-A2+ 100 μM galanin				galanin-A2				galanin-A2+ 100 μM galanin				galanin-A2				galanin-A2+ 100 μM galanin				galanin-A2				galanin-A2+ 100 μM galanin				galanin-A2				galanin-A2+ 100 μM galanin				galanin-A2				galanin-A2+ 100 μM galanin				galanin-A2
	3.2691	2.6788	3.8118	2.7133	2.494	2.3324	1.9455	2.513	2.7938	2.9599	2.4851	3	2.1502	1.8812	2.6689	2.8885	3.0979	3.0363	3.2661	3.2204	3.8457	3.0928	2.8444	3.4525	4.2373	2.503	3.9602	3.8134	4	3.6037	2.7257	3.0215	3.6235	3.6335	3.4677	2.6438	3.0092	2.8155	2.5451	2.515	4.4576	5.3734	6.3607	5.2087	2.6067	2.5374	2.8571	2.5208	6.334
	2.3651	2.4915	2.1062	2.0777	1.6844	1.8005	2.2017	2.25	1.4343	1.2212	1.483	1.3862	1.3783	1.4851	1.2437	1.3737	1.988	1.9733	2.2282	2.0311	1.8119	2.201	1.4062	1.7617	2.5412	2.4378	2.1847	2.2282	1.8717	1.5673	2.0776	2.1674	2.6059	2.1373	1.5897	2.3156	2.0398	2.2385	1.8145	2.37	4.5619	5.3654	4.958	5.1715	1.8488	1.9947	1.8965	1.643	5.9951
	2.3511	1.5562	1.4177	1.9281	1.7639	1.7012	1.7389	1.3636	1.0461	1.1768	1.0912	1.1171	1.1349	0.993	0.936	1.0823	1.9516	1.8856	1.9378	1.4621	1.4805	1.1221	1.4108	1.5128	1.6042	1.7925	1.686	1.5352	1.4727	1.1257	1.6573	1.5	1.5292	1.8111	1.9946	2.5959	2.2367	1.8394	1.801	1.6606	3.6154	3.2175	3.7314	3.5197	1.506	1.2632	1.4777	1.2933	6.0136
	1.4201	1.6787	1.3438	1.4015	1.1607	1.8086	1.4163	1.3176	0.8656	0.7838	0.7759	0.8429	1.0397	0.8252	0.967	0.7863	1.5361	1.5492	1.4	1.3923	1.4607	1.3065	1.3952	1.6882	1.5825	1.3713	2.0508	1.6649	1.827	1.2436	1.6239	1.6321	2.459	1.5215	1.7857	1.5224	2.274	1.6882	1.9517	1.9877	3.3467	2.2819	2.3027	1.8799	1.1559	1.2633	1.0741	1.1458	4.8262
	1.0627	1.2379	1.1946	1.1325	1.1911	1.0605	0.9848	1.0683	0.7997	0.8048	0.7009	0.7128	0.8721	0.7456	0.6098	0.7593	1.2378	1.573	1.3886	1.526	1.7338	1.5844	1.4689	1.4925	1.7135	1.5325	1.4227	1.335	1.3763	1.0928	1.2936	1.2578	1.5899	1.4876	1.1193	1.6398	1.5494	1.2953	1.1244	1.2577	1.985	1.7597	1.8662	1.7655	0.8664	0.7274	0.9575	0.8404	3.5833
	1.1685	0.7588	1.0129	0.8355	1.1867	1.0104	1.0036	1.1459	0.8275	0.8959	0.6785	0.6381	0.9402	0.7563	0.7778	0.6738	1.0442	1.3971	1.0829	1.4157	1.227	1.2258	1.3312	1.2857	1.6149	1.2489	1.5137	1.3234	1.0144	1.0096	1.3814	1.0773	1.3025	1.0515	1.1865	1.2634	0.9416	1.4351	1.2165	1.1791	1.2025	1.5591	1.8153	1.5179	0.8874	0.8616	1.046	1.0705	2.4834
	0.6403	0.9583	0.9524	0.8438	0.9273	0.7125	0.8045	0.9808	0.8423	0.8955	0.7841	0.9574	1.1284	0.8673	0.7789	0.883	1.0385	1.2719	1.134	1.0925	1.2526	1.6234	1.201	1.2057	1.3731	0.8077	1.3568	1.0876	1.1283	1.2591	0.9183	1.3088	1.0099	0.9667	1.4663	1.5294	1.2703	1.4074	1.236	1.0498	1.6266	1.484	1.0104	1.1763	0.722	0.8845	1.1378	0.9178	1.8806
	1.0826	1.2472	1.1791	1.0876	0.7855	1.035	0.9156	0.8211	0.5527	0.507	0.582	0.5883	0.6693	0.6309	0.5911	0.5259	0.8541	1.1059	1.634	0.9	1.1627	1.2471	0.9074	0.8091	1.0043	0.9032	1.0172	0.856	1.0103	1.1966	0.9144	1.3472	1.5	1.3312	1.0547	1.2208	1.3412	0.8756	1.1828	1.1753	0.8897	0.59	0.734	0.8275	0.6931	0.7487	0.6112	0.7545	0.6167
[truncated: 111 more columns]

## Sheet: Supplementary Fig. 8a, 8b
a	GAL1R
	WT						E321.31R			Q922.61A						V952.64A						Y962.65A						H1123.29A						Q1744.64A						F177ECL2A						F186ECL2A
	93.2957	104.186	102.518	96.8457	90.2941	112.86	82.5729	95.107	89.7026	73.3443	76.2261	81.6979	95.9641	105.245	82.3677	83.026	93.0838	94.1628	92.4139	82.1288	104.456	70.4632	63.8819	65.0495	91.4195	77.9158	82.5338	86.4173	99.1473	110.124	101.327	94.1705	109.244	69.3379	69.7561	93.0522	104.21	114.089	90.7707	146.963	154.518	141.254	115.175	114.449	125.121	73.5116	71.0036	77.6038	106.116
	82.2474	89.1326	100.265	86.404	87.8028	110.684	72.0688	68.7596	76.6842	68.0381	68.5561	78.1529	96.7421	96.0075	107.971	73.3112	71.9811	62.6177	76.8931	58.9872	29.6721	20.9612	23.4318	34.5848	22.557	24.5031	36.0129	85.3294	85.7432	105.712	102.522	98.9479	115.257	92.0967	74.7463	100.215	83.094	94.7854	105.219	131.472	141.464	138.759	128.602	132.935	145.297	63.0585	75.4447	56.949	103.882
	81.9277	90.6113	98.7376	74.8873	94.5427	105.417	55.2233	62.475	55.9299	58.2791	62.2194	58.2225	61.4572	71.5577	76.9728	39.46	37.3855	33.2741	17.3986	39.0871	38.6845	3.19122	7.16348	9.60301	3.58582	1.05346	17.511	88.1601	90.6852	93.2593	93.8843	87.3242	111.729	71.6384	65.7939	79.8247	76.3857	90.808	76.7794	117.187	132.364	135.36	112.377	112.013	112.094	27.8913	32.51	31.0097	40.6993
	68.4992	70.5886	78.4766	65.5233	84.7147	91.8643	29.6653	27.8022	38.2123	12.6206	15.3224	12.5967	21.6563	35.8664	33.8734	-0.219854	2.1446	-1.46325	4.9932	1.37759	3.26954	-2.74547	4.22749	2.38603	5.14888	3.73379	2.00684	58.7192	62.6695	72.1679	57.0014	79.5716	81.8216	43.6077	45.0778	47.6323	50.842	60.9397	62.9373	80.3109	94.9989	89.5077	77.6116	81.4013	65.1664	5.51916	7.73238	13.7584	10.26
	31.8597	31.8109	44.3785	46.7488	41.8717	56.4461	11.7523	21.0403	19.0922	-5.13625	-6.83614	-2.42556	7.29228	3.88897	17.6627	-9.99094	-4.97206	-4.59535	-5.908	-10.3256	-4.31185	-6.38439	-8.72942	1.43067	-1.53509	0.240562	3.74597	19.9302	25.442	34.0001	13.3772	21.0389	25.6532	4.45839	14.5246	7.77071	19.4541	22.4597	16.1717	27.3161	31.0635	26.1731	23.9409	17.3792	23.3991	5.90871	0.362611	5.52106	-4.22935
	11.5306	11.0436	18.2744	3.85273	8.32596	4.74789	-4.86742	14.1636	19.8858	-8.03779	-9.47867	-6.31268	-3.86912	-5.88923	-1.95064	-0.524715	-5.9805	-3.23416	-5.37013	-6.10218	-5.20313	-5.3287	-3.44776	0.947162	-3.12249	-4.69211	5.18353	6.60572	8.5465	18.3669	-10.325	-9.58965	0.0883261	-2.20506	5.22277	-1.14291	-0.750587	-4.3202	3.57502	6.62769	7.55664	3.40099	1.8889	-8.91565	-0.264977	1.1761	4.44214	3.11561	-7.29335
	0.936724	0.635502	5.37142	-5.43356	8.67613	-1.94934	-4.87904	1.27011	-4.75691	-10.9823	-9.25716	-4.0532	-4.64649	-6.16367	5.63529	-7.69315	-8.61745	4.38607	-4.05554	-7.28603	0.908326	-1.65613	-1.23929	2.21321	-6.93133	1.49457	2.32245	5.75976	1.87501	14.6279	-11.4445	-9.50185	2.05058	5.08359	7.47038	5.0055	2.1647	-12.6497	-0.998799	1.82173	-0.498112	5.82976	-8.12667	-2.76116	-9.4256	4.12324	5.11814	5.00229	-0.104368
	-1.23104	-0.393241	1.62428	-2.83027	-1.59788	4.42814	1.00609	4.58614	1.61571	-8.4447	-9.7554	-8.14957	-3.41151	2.0501	3.1265	-4.48855	-6.76692	-9.87573	-3.55779	-13.6777	-6.40122	-11.0065	2.56791	4.67734	-7.93716	-8.44007	0.578646	3.64902	1.01315	2.97175	-9.08556	-10.3258	0.089894	-3.60795	-5.19845	-1.0985	8.52089	3.80106	3.31059	-2.04911	-0.55395	-0.382867	-7.59509	-5.75702	-1.22484	3.97748	7.17096	12.0544	-6.60387
b	GAL2R
	WT						Q822.61A						I852.64A						Y862.65A						H1023.29A						Y1644.64A						L169ECL2A						A170ECL2S			L172ECL2A
	101.498	101.018	97.4831	87.1118	102.516	110.373	33.3637	43.8432	50.5992	29.7188	32.2292	30.6591	64.5825	67.2297	65.4245	85.3591	97.1194	86.7715	4.20543	9.72886	7.11729	37.4965	39.4699	41.4241	-0.775866	6.81057	18.427	7.98859	13.6103	10.9036	-3.75005	-3.01946	-0.402177	8.04539	-5.04652	-0.857344	77.7718	72.2831	68.2398	72.9128	51.636	71.8818	73.7085	67.69	82.177	107.543	101.492	129.706	118.453
	108.45	100.274	108.057	80.0751	84.6488	89.8356	20.8394	24.9373	27.4105	21.767	21.8664	19.0504	45.2532	43.1046	47.7773	47.2865	57.3265	72.0359	0.154908	8.54466	9.63931	32.258	37.7218	29.0755	-0.266085	4.92989	19.7557	8.48666	9.12342	7.5992	3.4994	-0.590164	6.37303	3.41335	2.85186	2.5386	58.4854	54.1209	56.7351	57.7284	55.1033	66.094	91.917	98.4359	109.647	84.6007	82.9553	102.902	115.641
	101.166	102.926	106.66	73.2573	80.2399	82.9572	10.9556	9.15129	10.1587	12.8834	11.0982	11.7244	10.9394	17.4787	6.06989	42.5947	40.719	44.6574	-0.816228	4.66706	6.17009	15.5971	18.318	17.4084	7.98944	9.16142	9.39736	6.96386	7.90709	5.82618	1.194	-3.98588	6.74302	2.93888	6.83173	1.03	59.4816	50.8041	45.2399	61.9008	56.1378	53.0115	95.5529	94.7386	112.976	78.4847	72.7542	88.4512	101.786
	76.7286	74.0074	80.0429	67.928	56.5974	61.4802	2.61299	4.47262	0.0828331	6.72036	1.19702	0.911713	4.0501	10.0587	6.42768	8.01323	4.09718	9.9767	-1.29794	1.40858	4.74812	12.1251	13.0186	5.66846	4.85239	-1.75668	12.0918	-1.06238	0.797858	-0.16777	5.78856	1.14358	5.81761	3.01673	5.67853	-3.59059	32.6986	35.1642	21.9788	48.8942	52.8315	49.7224	74.4295	65.9088	89.3008	54.654	60.1217	70.1478	8.55274
	26.5982	23.1336	25.479	26.1891	17.5375	15.1397	-0.992149	-1.36112	2.07097	2.60857	-0.828603	1.04777	3.51687	1.45651	2.21342	4.35317	-0.38271	-0.622704	0.770939	2.81357	2.20062	2.96544	1.80949	18.9573	0.559726	7.18774	7.20927	8.21928	-0.247365	-1.30784	-2.23932	4.52991	0.0575353	6.83402	2.94025	2.62791	18.2447	4.14465	2.56357	27.2289	17.9705	19.2618	41.1302	49.1002	50.6994	19.3437	15.7453	27.5664	18.9348
	6.19435	6.19364	9.90146	4.06362	6.32857	8.62457	-0.0626502	-2.89008	-4.20962	-0.713556	3.08444	0.0654192	-5.21077	1.36221	-6.15384	3.182	4.04854	4.11061	-1.92786	-3.16301	4.15062	-2.72775	-1.17976	9.78664	10.7286	3.51594	19.3398	6.26896	0.667742	2.181	-2.72723	-0.0937084	-6.15456	3.00986	3.35702	0.0439664	5.98595	0.61663	1.30454	3.36411	1.4927	2.34324	15.6473	8.02139	8.31434	4.66513	2.66924	6.74167	-7.30735
	1.18195	-2.8928	7.9398	1.09181	2.47543	-1.93589	-5.10067	-2.67019	-3.85124	-3.51281	-2.14933	-2.07632	-4.27119	1.37165	2.89955	-1.10845	1.93723	-0.828779	2.76956	2.91469	5.61041	5.68998	8.75389	16.998	4.99792	1.28048	-5.81512	-1.38743	0.5891	-1.23444	1.09744	-2.09662	0.999177	5.01217	3.1381	0.081521	-0.418244	-2.66577	3.08401	1.31698	3.51786	2.98205	-7.27867	2.75209	9.40554	3.24639	-0.441592	-0.965408	18.2057
	7.07607	-4.45743	-2.61864	-0.47745	0.429645	0.047807	-3.80635	-1.86075	-3.6716	2.7222	4.54159	3.92396	1.27788	4.83174	5.23824	6.64239	-1.31453	20.9287	-4.14959	-3.75511	2.11108	-0.382416	-4.49694	4.12505	5.86506	2.69616	6.88118	-1.46179	1.75443	4.9554	-8.12842	-2.53668	8.34347	5.1372	11.6827	13.3873	-6.12422	5.02837	4.89182	2.63492	-0.339447	3.5582	0.525737	-3.37221	9.35065	1.7305	0.148573	-0.191431	3.96148
[truncated: 50 more columns]

## Sheet: Supplementary Fig. 9a, 9b
a	GAL1R						GAL2R
	galanin			spexin			galanin			spexin
	76.4712	94.6844	68.6792	-8.58252	-3.2394	-8.04871	94.1291	113.913	91.9578	81.4789	85.6563	73.0826
	79.477	95.1387	97.6872	-6.28868	-6.34321	-7.3583	86.2418	105.433	103.153	98.7465	87.6462	95.1906
	81.9539	105.634	112.412	-9.02578	-4.35155	-4.27	79.6076	97.724	90.9697	63.7228	67.4663	67.7121
	67.7867	99.0094	100.703	-4.41909	-5.49071	-11.2001	65.0972	76.4975	68.9856	31.1526	30.8929	45.1831
	54.0251	54.3258	66.5039	-7.64897	-11.1325	-2.64004	36.8954	29.8278	36.6689	18.5295	8.66819	20.1756
	14.6431	14.4865	17.6873	-5.87544	-5.92096	0.584842	6.8315	20.2649	12.5137	4.42161	-2.016	6.3069
	-2.68207	2.86368	4.40558	-8.76413	-4.82532	-4.55116	7.71618	6.58717	1.62093	2.15599	-8.44551	-2.45151
	-2.07221	-4.47562	6.54783	-1.97315	-3.91429	-1.26774	3.14529	-4.79593	1.65063	12.3051	-0.63844	4.06879
b	WT			GAL2R-Q822.61A			GAL2R-I852.64A			GAL2R-Y862.65A			GAL2R-H1023.29A			GAL2R-Y1644.64A			GAL2R-L169ECL2A			GAL2R-A170ECL2S			GAL2R-L172ECL2A			GAL2R-R1845.35A			GAL2R-L2556.54A			GAL2R-I2566.55A			GAL2R-V2596.58A			GAL2R-F264ECL3A			GAL2R-L266ECL3A			GAL2R-T2677.28A			GAL2R-Y2717.32A
	101.879	107.462	90.6585	3.3345	-3.31419	-9.54935	-0.363725	-6.56887	1.66192	-4.04205	-2.81046	-8.82331	-12.4407	-0.623284	0.83061	1.60356	-0.895512	-4.1449	77.1819	91.205	115.35	11.3367	13.424	28.2269	31.8616	33.0538	35.752	29.7886	32.1089	35.1728	16.7892	26.0726	37.0775	66.4324	67.278	68.0243	60.401	65.4165	79.3756	42.8699	39.5775	38.3476	98.5714	95.5224	115.328	26.5588	17.6424	15.5083	23.9745
	124.956	110.121	120.204	1.24928	-2.95841	-1.76046	15.0679	1.17644	0.219039	-13.9762	4.49551	-10.5683	-0.588596	0.56366	-7.43879	-4.11248	3.06273	5.84685	51.876	64.8472	82.1295	20.8677	12.4218	29.6385	21.492	15.7391	17.9048	21.5079	29.5141	17.9116	16.2334	13.4604	14.0553	73.9251	60.714	71.4377	42.0449	34.8312	49.2729	14.7022	10.5516	7.30602	37.8826	41.6242	56.9933	16.0309	14.4563	18.5782	19.9484
	78.15	83.1527	83.4813	-5.68959	-1.66363	1.41639	1.15578	4.07699	1.84637	-5.51962	-1.45234	8.55932	-3.99786	3.42771	3.46919	-1.16699	2.86063	5.29334	16.3823	19.2463	46.8002	11.9603	8.6845	14.4171	6.63563	8.30142	4.21046	23.6563	17.242	9.71309	-2.97329	12.9857	21.9036	43.4085	39.4025	37.6505	27.5806	27.696	22.7672	11.3653	6.66127	9.2365	18.3698	24.5346	28.8678	2.03188	3.5461	10.0411	6.08966
	34.6229	34.2759	53.3734	3.66781	5.68547	2.60183	18.0092	2.33292	-1.83134	4.97662	-2.50128	11.7565	-7.07079	-2.36223	12.881	3.63735	8.58345	8.0571	12.0221	10.1588	18.6152	1.59225	2.30185	13.709	-2.16088	0.551595	-1.60436	2.47454	10.0434	7.4493	-9.76009	4.25414	-4.852	16.7729	25.9297	14.6418	10.1067	7.98621	7.72529	0.0425812	7.55864	6.76307	7.71938	10.8773	12.2827	9.22368	13.4097	10.3164	8.7946
	17.7532	4.57457	19.9532	0.863036	1.39256	3.23391	5.14343	-4.39541	-4.65513	2.07306	1.81274	0.411635	-2.26344	-0.643645	11.1587	5.23603	-0.858562	4.89292	7.72303	3.72332	11.2492	2.73621	-4.32363	-0.0124677	-8.11898	-7.61676	3.62151	2.71283	-2.68498	-0.453613	2.87415	-14.1054	3.09146	3.85406	-0.441908	5.57191	3.88997	3.3063	7.68834	7.027	-2.27098	0.0599254	9.22863	1.36513	9.61338	15.7496	2.69171	9.05853	12.9798
	-1.10059	-9.70386	1.41892	3.46768	1.00209	1.94592	13.6276	0.82518	-1.23953	-5.68612	2.13942	5.7096	-4.73008	-3.27543	-2.37505	0.846446	3.98046	-2.11337	11.4445	-6.26617	-1.97613	-9.8255	1.7031	-0.798234	-1.67449	-3.22793	-10.1988	-5.04454	-0.378958	0.951265	-5.49293	-3.42795	-3.32179	12.1093	2.94762	5.74027	-2.95721	2.08618	7.10769	-2.79809	5.22547	1.24461	4.71104	2.48019	-5.03921	8.06087	11.9181	10.6829	3.23391
	-4.12838	-18.2963	-10.2859	3.01055	3.33089	7.38444	-5.35327	3.79164	-3.72065	7.78396	1.57822	2.42838	2.14424	3.02804	-0.763546	-2.79281	1.92329	5.7737	4.83334	17.3468	-11.3277	-2.56357	-4.43146	-0.314105	-4.62753	2.67588	2.82217	0.826085	7.30979	-9.06612	-2.61277	-9.38455	18.737	6.03735	1.34274	2.41375	7.51189	1.40749	-1.01843	1.64428	-1.33289	3.07329	-0.187683	4.44243	13.3208	-3.7196	11.6488	1.20464	4.25043
	9.43499	-7.86288	-1.57211	1.2072	1.34279	5.41656	0.129905	-2.0535	-4.74758	5.00332	-0.0527363	0.615844	-6.44263	1.73552	3.53027	-0.231155	-2.4859	16.1244	8.6106	2.02887	18.8474	-16.457	-13.188	-2.45045	-1.58928	4.93213	5.42983	5.79934	8.44998	9.09775	-2.01891	-1.13364	-11.2302	4.0637	9.99442	6.2307	0.967855	5.44642	2.81916	1.46329	-0.0954181	2.90663	6.49252	-8.36915	-7.10672	2.23624	0.265793	9.29909	4.678
[truncated: 2 more columns]

## Sheet: Supplementary Table 2
		GAL1R																		GAL2R
		Binding assay									Calcium assay									Binding assay									Calcium assay
		Ki(nM)			Imax(%)						EC50 (nM)			Emax（%）						Ki(nM)			Imax(%)						EC50 (nM)			Emax（%）
	Galanin	10.2208	11.0917	10.7922	100.553	99.9012	100.799	100.372	100.546	97.829	10.71	12.05	19.85	91.6653	99.3455	108.989	91.7229	100.991	107.286	21.3308	25.0953	24.7133	100.93	96.7783	100.082	100.342	100.948	100.92	8.267	18.36	11.62	91.6653	99.3455	108.989	91.7229	100.991	107.286
	Gal (1-16)	23.1306	15.9928	19.1125	97.1224	98.4807	100.232	98.0135	98.9572	96.1786	28.57	10.36	7.088	73.4386	94.7374	111.915	101.141	92.8284	99.0137	20.1239	22.5622	15.5619	99.9946	100.511	103.576	100.434	101.867	96.9072	23.45	12.46	12.55	102.806	103.38	114.899	97.6365	102.839	99.5242
	Gal (1-13)	342.833	409.139	314.417	97.5401	96.8655	94.0096	96.4788	95.1916	96.8903	324.3	328.5	267.7	84.2979	93.4128	100.185	70.7796	87.5929	92.6247	41.4333	11.1467	17.7772	95.8078	98.1274	100.212	98.0764	100.84	97.6844	12.82	14.6	68.95	99.4413	105.34	101.43	99.4481	102.452	100.257
	Gal (2-16)	>10000	>10000	>10000	35.2624	28.1642	31.0171	47.627	39.9687	42.6731	3161	3444	3343	87.9035	75.4715	55.3899	89.6583	82.6696	87.8784	80.0861	42.5944	26.9622	98.8899	99.3463	99.5745	102.737	95.7595	100.595	50.07	12.32	12.32	130.729	88.4652	100.344	96.5345	97.1131	82.3442
	Gal (1-16, Y9A)	2884.14	2846.25	1694.92	73.2534	82.1029	74.256	72.746	79.0304	73.7949	>10000	>10000	>10000	14.9007	15.8951	-1.04187	25.8963	8.35564	22.6111	>100000	>100000	>100000	-0.565581	11.3425	-3.69194	11.3908	-4.10404	0.388837	>10000	>10000	>10000	39.6123	34.5582	34.4615	18.3449	19.9136	49.7374

## Sheet: Supplementary Table 3
	GAL1R Mutants	Ligand-binding assay								Calcium assay
		Kd (nM)				Bmax (%)				EC50 (nM)			Emax (%)
	WT	22.02	20.65	24.7	21.39	98.7326	99.9276	103.404	97.9359	22.64	11.73	11.22	98.741	99.6819	101.577
	E321.31R	>500	>500	>500	>500	53.413	50.2082	55.3866	60.9089	184.1	368	202.3	82.5729	95.107	89.7026
	Q922.61A	>500	>500	>500	>500	40.449	22.2162	34.8905	45.3196	230.9	411.5	206.6	74.7852	88.831	93.8064
	V952.64A	undetectable				undetectable				1136	2681	1271	88.0549	93.2883	93.2922
	Y962.65A	undetectable				undetectable				23180	22970	22190	67.1725	78.2345	80.2248
	H1123.29A	55.66	67.48	61.32	54.59	90.7116	94.3509	94.025	92.2687	45.78	53.66	27.76	92.7823	105.726	101.707
	Q1744.64A	472.4	308.8	316.6	306.4	152.345	121.42	125.638	123.81	73.89	100.6	54.64	69.547	98.631	102.43
	F177ECL2A	328.5	241.7	391.7	258.3	111.171	91.0013	123.103	92.9748	58.73	50.81	65.2	150.74	128.214	119.785
	F186ECL2A	undetectable				undetectable				1591	1598	1027	72.2576	91.8597	84.3539
	W188ECL2A	undetectable				undetectable				1342	1428	1697	79.4304	91.1347	97.3491
	K1975.35A	147.2	167.8	131.8	190	110.085	114.72	102.915	116.114	14.35	36.96	92.16	69.017	63.7873	83.4928
	I2666.54A	224.7	225.8	231.3	297.9	100.145	104.273	103.313	123.103	85.05	87.83	68.35	96.6972	99.5848	95.8294
	A2706.58S	176.3	184.5	144.2	165.9	104.364	111.171	95.908	110.99	52.33	46.52	26.4	91.3658	105.65	123.453
	F275ECL3A	undetectable				undetectable				4468	2776	2540	113.038	109.623	90.8696
	L277ECL3A	undetectable				undetectable				146.3	86.32	92.37	102.781	101.231	110.401
	F2827.32A	undetectable				undetectable				>10000	>10000	>10000	10.4365	36.6044	61.2266
	H2636.51A	209.5	241.5	162.2	237.6	115.843	125.711	107.279	126.652	165.1	204.7	116.5	64.0046	78.5829	83.8298
	H2897.39A	134.6	152	127.9	127.3	64.0413	66.4494	64.675	63.4257	111.6	129.3	35.88	23.4075	21.8514	48.9729
	R2857.35A	140.5	128.7	189.9	175.5	91.4358	90.2589	105.776	109.451	63.29	65.29	80.79	12.1033	16.9993	27.829
	W2606.48A	36.96	47.44	71.56	48.91	39.6886	41.4087	47.0397	43.346	no response			no response

[truncated: 2 more sheets: Supplementary Table 4, Supplementary Table 5]
